# Supplementary material for: A Widespread Chromosomal Inversion Polymorphism Contributes to a Major Life-History Transition, Local Adaptation, and Reproductive Isolation
Source: PLoS Biol. 2010 Sep 28;8(9):e1000500. doi: 10.1371/journal.pbio.1000500 (PMC2946948; doi:10.1371/journal.pbio.1000500)
Supplement: Table S1 — Geographic locations of populations used in this study. (0.02 MB XLS) [file pbio.1000500.s006.xls]

## Sheet: Sheet1
Type	Pop ID	Location	Latitude (N)	Longitude (W)
M. guttatus	ALA	Himmel Creek, Chichagof Is., AK	58° 00' 26"	135° 44' 55"
(Coast perennial)	TSG	Ted's Spring, Graham Is., BC	53˚ 25' 07"	131˚ 54' 56"
	BOB	Botanical Beach, Vancouver Is., BC	48˚ 31' 42"	124˚ 27' 03"
	OSW	Oswald West SP, Tillamook Co., OR	45˚ 45’ 39”	123˚ 57’ 56”
	HEC	Heceta Beach, Lane Co., OR	44˚ 08’ 06”	124˚ 07’ 22”
	DUN	Oregon Dunes, Lane Co., OR	43˚ 53' 35"	124˚ 08' 16"
	OPB	Otter Point SP, Curry Co., OR	42˚ 27’ 50”	124˚ 25’ 22”
	SWB	Irish Beach, Mendocino Co., CA	39˚ 02’ 09”	123˚ 41’ 25”
	PR	Point Reyes, Marin Co., CA	38˚ 02’ 55"	122˚ 52’ 10"
	BCB	Big Creek Reserve, Monterey Co., CA	36˚ 03’ 46”	121˚ 35’ 31”
M. guttatus	SAM	Saddle Mountain SP, Clatstop Co., OR	45˚ 57’ 33”	123˚ 40’ 46”
(Inland annual)	SWC	Sweet Creek Road, Lane Co., OR	43˚ 57’ 34”	123˚ 54’ 08”
	IM	Iron Mountain, Linn Co., OR	44˚ 24’ 03"	122˚ 08' 57"
	RGR	Rouge River, Curry Co., OR	42˚ 29’ 21”	124˚ 12’ 30”
	LMC	Yorkville, Mendocino Co., CA	38˚ 51’ 50”	123˚ 05’ 02”
	MED	Moccasin Point Camp, Tuolume Co., CA	37° 48' 53"	120° 18' 42"
	CAN	Big Creek Reserve, Monterey Co., CA	36˚ 04’ 08”	121˚ 33’ 05”
M. guttatus	QNT	Lonestar Basin, Teton Co., WY	44˚ 25' 53"	110˚ 48' 48"
(Inland perennial)	BOG	Bog Hot Spring, Humboldt Co., NV	41˚ 55' 25"	118˚ 48' 21"
	ANR	Angelo Reserve, Mendocino Co., CA	39˚ 44’ 12”	123˚ 37’ 51”
	FAL	Fales Hot Spring, Mono Co., CA	38˚ 21' 18"	119˚ 24' 39"
M. nasutus	SF	Sherar's Falls, Wasco Co, OR	45˚ 15' 52"	121˚ 01' 21"
