# Supplementary material for: A Widespread Chromosomal Inversion Polymorphism Contributes to a Major Life-History Transition, Local Adaptation, and Reproductive Isolation
Source: PLoS Biol. 2010 Sep 28;8(9):e1000500. doi: 10.1371/journal.pbio.1000500 (PMC2946948; doi:10.1371/journal.pbio.1000500)
Supplement: Table S2 — Geographic distribution of chromosomal inversion arrangement as determined by crosses. (0.02 MB XLS) [file pbio.1000500.s007.xls]

## Sheet: Sheet1
Crossa	Nb	Hybrid type	Recombination status
SAM x OSW	95	F2	No recombination
SWC x HEC	48	F2	No recombination
RGR x OPB	95	F2	No recombination
LMC x SWB	95	F2	No recombination
LMC x BOG	282	F2	No recombination
CAN x BCB	96	F2	No recombination
IM62 x QNT	90	F2	No recombination
IM62 x DUN10	186	RIL	Highly supressed recombinationc
IM767 x PR	148	RIL BCd	No recombination
IM1H x IM1L	383	F2	AN arrangement based on marker order
IM2H x IM2L	382	F2	AN arrangement based on marker order
IM3H x IM3L	378	F2	AN arrangement based on marker order
IM62 x SF	480	F2	AN arrangement based on marker order
IM62 x LMC	93	F2	AN arrangement based on marker order
IM62 x MED	43	BC	AN arrangement based on marker order
DUN10 x BOB	46	F2	PE arrangement based on marker order
DUN10 x TSG	46	F2	PE arrangement based on marker order
DUN10 x BOG	91	F2	PE arrangement based on marker order
DUN10 x FAL	101	F2	PE arrangement based on marker order
DUN10 x ANR	46	F2	PE arrangement based on marker order
DUN10 x SWB	48	F2	PE arrangement based on marker order
DUN10 x QNT	91	F2	PE arrangement based on marker order
SWB x BOG	42	F2	PE arrangement based on marker order
HEC x ALA	44	F2	PE arrangement based on marker order
aThe populations of each cross: Coastal perennial-blue, Inland perennial-purple,
Inland annual-orange, and the annual selfing species M. nasutus-yellow.
bNumber of hybrids genotyped
cFrom a previous study [39]
dHybrid population composed of RIL backcrossed to IM767 and then self-fertilized
eCrosses among lines within IM population. Genetic map on www.mimulusevolution.org
fMap on www.mimulusevolution.org
