# Supplementary material for: A Widespread Chromosomal Inversion Polymorphism Contributes to a Major Life-History Transition, Local Adaptation, and Reproductive Isolation
Source: PLoS Biol. 2010 Sep 28;8(9):e1000500. doi: 10.1371/journal.pbio.1000500 (PMC2946948; doi:10.1371/journal.pbio.1000500)
Supplement: Table S4 — Fitness analysis of coastal perennial and inland annual parental ecotypes from the field experiment with ASTER. (0.02 MB XLS) [file pbio.1000500.s009.xls]

## Sheet: Sheet1
Factor	Null df	Alternative df	Null deviance	Alternative deviance	Test df	Test deviance	Test P-value
Parental type	3	4	-12026.8	-12097.4	1	70.6	<0.0001
Site	3	4	-12037.6	-12097.4	1	59.8	<0.0001
Parental type x site	4	5	-12097.4	-12512.6	1	415.3	<0.0001
Analysis of the effect of parental type (LMC vs. SWB) and field site on the composite of two components of fitness modeled by the
following directional graph: 1-> survival to flowering -> number of flowers produced.
